# Supplementary material for: Oral ketone monoester supplementation does not accelerate recovery of muscle force or modulate circulating cytokine concentrations after muscle‐damaging eccentric exercise in healthy males and females
Source: Exp Physiol. 2022 Sep 26;107(11):1339–48. doi: 10.1113/EP090546 (PMC9828245; doi:10.1113/EP090546)
Supplement: Supplementary file 1 — Statistical Summary Document [file EPH-107-1339-s001.xlsx]

## Sheet: Statistical Summary Table
Statistical Summary Document
Manuscript Title:	Oral ketone monoester supplementation does not accelerate recovery of muscle force or modulate circulating cytokine concentrations after muscle damaging eccentric exercise in healthy males and females.
Authors:	Tom S. O. Jameson, Hashim Islam, Benjamin T. Wall, Jonathan P. Little Francis B. Stephens.
Animal model used, if applicable:
Underlying hypothesis:	This study tested the hypiothesis that increasing circulating β-OHB via thrice daily oral ingestion of a ketone monoester drink could accelerate the recovery of muscle force after a bout of maximal eccentric quadriceps contractions in healthy, young volunteers undergoing conditions of full dietary control.
Definitions of ‘n’:	n = number of human participants in each group
Statistical summary table:
Experimental question number	Finding/ conclusion	Experimental location/variable	Mean value	Standard Deviation	n	Exact P value	Figure/table in which data are presented	Units	Data comparisons	Statistical test	Any other experimental factors	Comments
Multiple tests of the same question are shown in different rows		e.g. cortex vs cerebellum or genotype	(or other summary statistic)	(SD)	(value)	If P is considered significant against a stated confidence limit, authors may indicate this in bold.The exact value must be stated unless P is less than 0.0001, in which case < is permitted.			e.g. WT vs KO		e.g. subjects’ age or sex	e.g. observation
Muscle function (total work produced after 30 maximal isokinetic quadriceps contrations)	No effect of intervention on changes in muscle function	Placebo (PLA)	Baseline = 101, 3h = 81, 6h = 81, 24h = 81, 48h = 88, 72h = 95	Baseline = 13, 3h = 16, 6h = 17, 24h = 21, 48h = 18, 72h = 16	8	Time = 0.000164, Group = 0.898, Interaction = 0.942	Figure 4A	% of contralateral control leg	PLA vs KES	2 way repeated measures ANOVA
		Ketone monoester (KES)	Baseline = 100, 3h = 78, 6h = 83, 24h = 82, 48h = 88, 72h = 91	Baseline = 11, 3h = 20, 6h = 16, 24h = 17, 48h = 16, 72h = 16	8
Muscle force (maximaum force produced during a 3s maximal isometic quadriceps contration)	No effect of intervention on changes in muscle force	PLA	Baseline = 105, 3h = 81, 6h = 82, 24h = 83, 48h = 84, 72h = 92	Baseline = 11, 3h = 18, 6h = 17, 24h = 19, 48h = 18, 72h = 14	8	Time <0.0001, Group = 0.713, Interaction = 0.933	Figure 4B	% of contralateral control leg	PLA vs KES	2 way repeated measures ANOVA
		KES	Baseline = 106, 3h = 87, 6h = 86, 24h = 82, 48h = 88, 72h = 95	Baseline = 12, 3h = 24, 6h = 24, 24h = 13, 48h = 16, 72h = 15	8
